# Supplementary material for: Peripheral Microvascular and Endothelial Dysfunction as Predictors of Cognitive Decline and Small Vessel Disease: A Systematic Review and Meta-Analysis
Source: J Clin Med. 2025 Dec 2;14(23):8543. doi: 10.3390/jcm14238543 (PMC12693069; doi:10.3390/jcm14238543)
Supplement: Supplementary file 1 [file jcm-14-08543-s001.zip]

Archive with 1 entries (1 files):
- jcm-3998955-supplementary.pdf
